# Supplementary material for: Antimicrobial and Biofilm Inhibiting Potential of Two Romanian Linden Honeys
Source: Foods. 2025 Oct 22;14(21):3594. doi: 10.3390/foods14213594 (PMC12607591; doi:10.3390/foods14213594)
Supplement: Supplementary file 1 [file foods-14-03594-s001.zip]

Archive with 1 entries (1 files):
- foods-3907463-supplementary.pdf
